# Supplementary material for: Botulinum Toxin for Pain Relief in Cancer Patients: A Systematic Review of Randomized Controlled Trials
Source: Toxins (Basel). 2024 Mar 15;16(3):153. doi: 10.3390/toxins16030153 (PMC10974124; doi:10.3390/toxins16030153)
Supplement: Supplementary file 1 [file toxins-16-00153-s001.zip]

Archive with 2 entries (2 files):
- Table S1. Search strategy (1).pdf
- Table S2. Record excluded (1).pdf
